# Supplementary material for: Mining the Protein Data Bank to inspire fragment library design
Source: Front Chem. 2023 Feb 10;11:1089714. doi: 10.3389/fchem.2023.1089714 (PMC9950109; doi:10.3389/fchem.2023.1089714)
Supplement: Supplementary file 2 [file Table1.XLSX]

## Sheet: versatilePDBfragments_info
HET	SMILES	RSCC warning (number of instances with RSCC < 0.8)	Number of Binding Modes	Number of cavities
LYS	C(CC[NH3+])CC(C(=O)O)N		6	8
GGB	[H]N=C(N)NOCCC(C(=O)O)N		9	7
GBL	C1CC(=O)OC1		4	7
BYZ	c1c(cn[nH]1)Br		2	7
ASC	C(C(C1C(=C(C(=O)O1)O)O)O)O		8	5
1SQ	c1ccc2c(c1)ccnc2N		6	5
GUN	c1[nH]c2c(n1)C(=O)NC(=N2)N		5	5
LEU	CC(C)CC(C(=O)O)N		4	5
PHE	c1ccc(cc1)CC(C(=O)O)N		3	5
PCA	C1CC(=O)NC1C(=O)O		3	5
MET	CSCCC(C(=O)O)N		2	5
IFM	C1C(C(C(CN1)O)O)CO		2	5
C21	c1cc(sc1)C(=O)O		2	5
URI	C1=CN(C(=O)NC1=O)C2C(C(C(O2)CO)O)O		16	4
CTN	C1=CN(C(=O)N=C1N)C2C(C(C(O2)CO)O)O		9	4
AZM	CC(=O)Nc1nnc(s1)S(=O)(=O)N		8	4
H4B	CC(C(C1CNC2=C(N1)C(=O)NC(=N2)N)O)O		7	4
PRL	c1cc(cc2c1cc3ccc(cc3n2)N)N		7	4
SRO	c1cc2c(cc1O)c(c[nH]2)CCN		5	4
5AD	CC1C(C(C(O1)n2cnc3c2ncnc3N)O)O		4	4
TSS	c1ccc2c(c1)c(c[nH]2)CCN		4	4
GEO	C1=CN(C(=O)N=C1N)C2C(C(C(O2)CO)O)(F)F		4	4
H35	c1cc(oc1)CNc2c3c(nc[nH]3)ncn2		4	4
AEF	c1cc(ccc1CCN)O		4	4
ALY	CC(=O)NCCCCC(C(=O)O)N		4	4
COU	c1ccc2c(c1)C=CC(=O)O2		3	4
CFF	Cn1cnc2c1C(=O)N(C(=O)N2C)C		3	4
9MG	Cn1cnc2c1nc(nc2O)N		3	4
4CS	CC1=NC(CCN1)C(=O)O		2	4
HSM	c1c(nc[nH]1)CCN		2	4
4MZ	Cc1c[nH]cn1		2	4
1MZ	Cn1cc[nH+]c1		2	4
TP5	[H]N=C(c1ccsc1)N		2	4
KYA	c1ccc2c(c1)c(cc(n2)C(=O)O)O		2	4
PYC	c1cc([nH]c1)C(=O)[O-]		2	4
NPS	CC(c1ccc2cc(ccc2c1)OC)C(=O)O		2	4
DUR	C1C(C(OC1N2C=CC(=O)NC2=O)CO)O		15	3
ML1	CC(=O)NCCc1c[nH]c2c1cc(cc2)OC		11	3
3D1	c1nc(c2c(n1)n(cn2)C3CC(C(O3)CO)O)N		7	3
LSA	c1ccc2c(c1)C(=O)NS2(=O)=O		6	3
KYN	c1ccc(c(c1)C(=O)CC(C(=O)O)N)N		6	3
NLQ	CC(=O)NC(CCC(=O)N)C(=O)O		6	3
NEU	c1c(nc2c(n1)N=C(NC2=O)N)C(C(CO)O)O		5	3
CTS	C1CN2CC(C(C(C2C1O)O)O)O		5	3
8XQ	c1cc2c(ccc(c2nc1)O)C(=O)O		5	3
4HP	c1cc(ccc1CC(=O)O)O		5	3
DZA	CN(C)NC(=O)CCC(=O)O		5	3
RBV	c1nc(nn1C2C(C(C(O2)CO)O)O)C(=O)N		4	3
9DG	c1c[nH]c2c1N=C(NC2=O)N		4	3
ADZ	Cn1cnc2c1ncnc2N		4	3
CHQ	c1c([nH]cn1)CC2C(=O)N3CCCC3C(=O)N2		4	3
KOJ	C1=C(OC=C(C1=O)O)CO		4	3
DHK	C1C(C=C(C(C1O)O)O)C(=O)O		4	3
SFY	c1ccnc(c1)NS(=O)(=O)c2ccc(cc2)N		4	3
IFL	C1C(C(C(C(=O)N1)O)O)CO		4	3
NLA	c1ccc2c(c1)cccc2CC(=O)O		3	3
HXX	c1cc(c(c(c1Cl)C(=O)O)O)Cl		3	3
5RG	c1cc(c(cc1F)C(=O)O)N		3	3
RCO	c1cc(cc(c1)O)O		3	3
KIF	C(C1C(C(C(C2N1C(=O)C(=O)N2)O)O)O)O		3	3
CLW	c1cc2c(cc1Cl)NC(=O)O2	2	3	3
ZGB	Cc1cc(ccc1OC)CCC(=O)O		3	3
3AD	c1nc(c2c(n1)n(cn2)C3C(CC(O3)CO)O)N		3	3
JPZ	c1ccc2c(c1)C(=O)N=CN2		3	3
HNK	CN1CCCC1c2ccc(nc2)O		3	3
HAI	C1CCC(CC1)[NH3+]		3	3
ADE	c1[nH]c2c(n1)c(ncn2)N		3	3
HID	c1cc2c(cc1O)c(c[nH]2)CC(=O)O		3	3
10L	c1cc2cn[nH]c2c(c1)N		3	3
ES4	c1[nH]c2c(n1)c(ncn2)Cl		3	3
DMD	Cc1cc2c(cc1C)nc[nH]2		3	3
3N2	c1cc2c(cc1Cl)c(cs2)CC(=O)O		3	3
07L	c1cc2c(cc1O)OC(=O)C=C2		3	3
XRG	[H]N=C(NC)NC(=O)NC		2	3
DX4	c1[nH]c2c(n1)C(=S)NC(=N2)N		2	3
9DA	c1c[nH]c2c1ncnc2N		2	3
VPR	CCCC(CCC)C(=O)N		2	3
LZ1	c1ccc2c(c1)cn[nH]2		2	3
3TR	c1[nH]nc(n1)N		2	3
ID8	Cc1cccc(c1C)Nc2ccccc2C(=O)O		2	3
CYH	C1CCC(=O)CC1		2	3
AMH	C1CC(CCC1CN)C(=O)O		2	3
URA	C1=CNC(=O)NC1=O		2	3
NTM	c1cc(c(nc1)C(=O)O)C(=O)O		2	3
URF	C1=C(C(=O)NC(=O)N1)F		2	3
WBU	C1=C(C(=O)NC(=O)N1)N		2	3
AC6	CC(=O)c1ccc(cc1)O		2	3
2CL	c1cc(c(c(c1)Cl)CC(=O)O)Cl		2	3
THM	CC1=CN(C(=O)NC1=O)C2CC(C(O2)CO)O		26	2
STL	c1cc(ccc1C=Cc2cc(cc(c2)O)O)O		11	2
NCA	c1cc(cnc1)C(=O)N		9	2
MYI	COc1ccc2c(c1)c(c[nH]2)CC(=O)O		8	2
MVL	c1cn2c(n1)C(C(C(C2CO)O)O)O		8	2
PHN	c1cc2ccc3cccnc3c2nc1		8	2
DTB	CC1C(NC(=O)N1)CCCCCC(=O)O		7	2
DGJ	C1C(C(C(C(N1)CO)O)O)O		6	2
BIO	CC(C(c1cnc2c(n1)C(=O)NC(=N2)N)O)O		6	2
DCZ	C1C(C(OC1N2C=CC(=NC2=O)N)CO)O		6	2
ARG	C(CC(C(=O)O)N)CNC(=[NH2+])N		6	2
AX7	c1ccc2c(c1)[nH]c(n2)N		5	2
PFN	CC(c1cccc(c1)Oc2ccccc2)C(=O)O		5	2
BZI	c1ccc2c(c1)[nH]cn2		5	2
5UD	C1=C(C(=O)NC(=O)N1C2C(C(C(O2)CO)O)O)F		5	2
AC2	c1nc2c(n1COCCO)N=C(NC2=O)N		5	2
IQU	c1cc2cnccc2c(c1)S(=O)(=O)NCCN		4	2
TZE	Cc1c(scn1)CCO		4	2
HL4	CCCC(=O)NC1CCOC1=O		4	2
DMJ	C1C(C(C(C(N1)CO)O)O)O		4	2
OSB	c1ccc(c(c1)C(=O)CCC(=O)O)C(=O)O		4	2
IBP	CC(C)Cc1ccc(cc1)C(C)C(=O)O	1	4	2
IAC	c1ccc2c(c1)c(c[nH]2)CC(=O)O		4	2
AZG	c12c(nc(nc1O)N)nn[nH]2		4	2
MLZ	CNCCCCC(C(=O)O)N		4	2
MS0	COc1ccc2c(c1)occ2CC(=O)O		4	2
LTN	c1ccc2c(c1)c(c[nH]2)CC(C(=O)N)N	1	4	2
NVU	c1ccc2c(c1)c(no2)CC(=O)O		4	2
PQ0	c1c(c2c([nH]1)N=C(NC2=O)N)C#N		3	2
1P8	c1cc2c(cc1Br)NC(=O)C2		3	2
I2E	c1cc2c(cc1CCC(=O)O)OCO2		3	2
3L1	c1nc(c2c(n1)n(cn2)C3CC(C(O3)CO)O)N		3	2
PH2	C1C(=NC2=C(N1)N=C(NC2=O)N)CO		3	2
6GU	c1[nH]c2c(n1)c(nc(n2)N)Cl		3	2
11X	c1ccc(cc1)NCc2cccnc2		3	2
MYT	CC(C)(c1cccnc1)C(=O)c2cccnc2		3	2
EMU	c1ccc(cc1)CNc2c3c([nH]cn3)ncn2		3	2
LUM	Cc1cc2c(cc1C)nc3c(n2)C(=O)NC(=O)N3		3	2
YTZ	c1cc(ccc1N)S(=O)(=O)Nc2nccs2		3	2
1BN	c1ccc(cc1)Cn2ccnc2		3	2
FMQ	Cc1c(cnn1c2ccc(cc2)F)CO	1	3	2
TYC	c1cc(ccc1CC(C(=O)N)N)O		3	2
1CY	CC1(N=C(N=C(N1c2ccc(cc2)Cl)N)N)C		3	2
HMH	Cc1ncc(c(n1)N)CO		3	2
DFU	CC1C(C(C(CN1)O)O)O		3	2
ZIP	CC(=CCNc1c2c([nH]cn2)ncn1)C		3	2
10	c1ccc(cc1)CO		3	2
B55	c12c([nH]c(n1)S)N=C(NC2=O)N		3	2
13X	c1c(cc(cc1O)O)O		3	2
1FL	c1cc(c(cc1c2ccc(cc2F)F)C(=O)O)O	11	3	2
FLR	CC(c1ccc(c(c1)F)c2ccccc2)C(=O)O		3	2
ANL	c1ccc(cc1)N		3	2
PZI	C1CC(=O)N(C1)CC(=O)N		3	2
VGD	c1cc2c(cc1Cl)[nH]c(n2)N		3	2
ING	c1ccc(cc1)CC(C(=O)O)NC(=O)N		3	2
LPA	C1CSSC1CCCCC(=O)O		3	2
YEG	C1CCC(C1)O		3	2
BSU	c1ccc(cc1)NC(=O)Nc2ccccc2		3	2
MPB	COC(=O)c1ccc(cc1)O		3	2
M25	CC(=O)NCCc1ccc(cc1)S(=O)(=O)N	1	3	2
6CS	CC1=NC(C(CN1)O)C(=O)O		3	2
B62	CC1CNC2=C(N1)C(=O)NC(=N2)N		3	2
JZ3	COc1ccccc1O		3	2
AME	CC(=O)NC(CCSC)C(=O)O		2	2
VXX	COc1cc(ccc1O)C(=O)OC		2	2
OHP	c1ccc(c(c1)CC(=O)O)O		2	2
PEA	c1ccc(cc1)CC[NH3+]	1	2	2
TYL	CC(=O)Nc1ccc(cc1)O		2	2
PYL	CC1CC=NC1C(=O)NCCCCC(C(=O)O)N		2	2
0TR	C1=CC=C(C(=O)C=C1)O		2	2
NLG	CC(=O)NC(CCC(=O)O)C(=O)O		2	2
C2U	c1c(cc(c(c1C(=O)O)O)Cl)Cl		2	2
HPP	c1cc(ccc1CCC(=O)O)O		2	2
FP1	CN1C=CC=CC1=CNO		2	2
RSF	C1COC2C1C(CO2)O		2	2
282	COc1cccnc1		2	2
IMI	C1C2C(C(S1)CCCCC(=O)O)NC(=N)N2		2	2
TNE	CN1C2CCC1CC(=O)C2		2	2
NOK	CC(=O)NC1CNC(C(C1O)O)CO		2	2
GC2	CC(=O)NC1CN2CCC(C2C(C1O)O)O		2	2
YCP	C1CCNC(C1)C(=O)O		2	2
172	c1cc2c(cc1O)nc([nH]2)N		2	2
4BX	c1ccc2c(c1)[nH]c(n2)CCC(=O)O	1	2	2
EVE	c1ccc2c(c1)[nH]c(n2)S(=O)(=O)N		2	2
TMG	c1ccc2c(c1)[nH]c(n2)c3cscn3		2	2
ZEC	c1cc2c(cc1O)sc(n2)S(=O)(=O)N		2	2
EZL	CCOc1ccc2c(c1)sc(n2)S(=O)(=O)N		2	2
TLF	Cc1c(cccc1Cl)Nc2ccccc2C(=O)O		2	2
ICO	c1ccc2c(c1)c(c[nH]2)C(=O)O		2	2
MB3	CN1CCCC1=O		2	2
HMU	C1=C(C(=O)NC(=O)N1)CO		2	2
0OC	CN(C)S(=O)(=O)c1ccsc1		2	2
2UP	c1ccc2cc(ccc2c1)C(=N)N	1	2	2
NBO	CC(=O)CCc1ccc2cc(ccc2c1)OC	1	2	2
FLP	CC(c1ccc(c(c1)F)c2ccccc2)C(=O)O		2	2
MD6	c1cc(c(nc1)C(=O)NCC(=O)O)O		2	2
ES1	c1ccc2c(c1)c(ccn2)O		2	2
2AQ	c1ccc2c(c1)ccc(n2)N		2	2
X0V	c1cc(c(cc1C(F)(F)F)N)N		2	2
2EC	CCn1cnc2c1ncnc2N	2	2	2
F05	c1ccc2c(c1)CN=C2N		2	2
3PF	CN1Cc2ccccc2NC1=O		2	2
DFL	c1ccc2c(c1)C(=O)CC(O2)c3ccc(cc3)O		2	2
MEW	CC1=Nc2ccccc2C(=O)N1		2	2
4WL	c1csc2c1[nH]c(c2)C(=O)O		2	2
AJD	c1cc(c(cc1Br)C(=O)O)NC2CCCNC2	1	2	2
EV2	c1ccc2c(c1)nc(c(n2)N3CCCC3)N		2	2
FCD	c1ccc(c(c1)c2ccc(o2)C(=O)O)Cl		2	2
MSR	c1cc(ccc1n2ccnc2)O		2	2
MOK	Cc1c(c(no1)c2ccccc2)C(=O)O	1	2	2
CP6	CCc1c(c(nc(n1)N)N)c2ccc(cc2)Cl		2	2
LDR	c1ccc2c(c1)-c3ccccc3NC2=O		2	2
GG5	c1cc(ccc1c2c(c[nH]n2)c3ccncc3)F		2	2
H3M	CC1=CC(OC1=O)O		2	2
NBV	CCCCN1CC(C(C(C1CO)O)O)O		2	2
